# Supplementary material for: Implementation and evaluation of team science training for interdisciplinary teams in an engineering design program
Source: J Clin Transl Sci. 2021 May 14;5(1):e127. doi: 10.1017/cts.2021.788 (PMC8327544; doi:10.1017/cts.2021.788)
Supplement: Supplementary file 1 [file S2059866121007883sup.zip]

Archive with 2 entries (2 files):
- S2059866121007883sup001.docx
- S2059866121007883sup002.docx
